# Supplementary material for: Protective Effects of Hepatocyte Stress Defenders, Nrf1 and Nrf2, against MASLD Progression
Source: Int J Mol Sci. 2024 Jul 24;25(15):8046. doi: 10.3390/ijms25158046 (PMC11312428; doi:10.3390/ijms25158046)
Supplement: Supplementary file 1 [file ijms-25-08046-s001.zip]

Archive with 1 entries (1 files):
- ijms-3090633-supplementary.pdf
